# Supplementary material for: A domain-oriented approach to the reduction of combinatorial complexity in signal transduction networks
Source: BMC Bioinformatics. 2006 Jan 23;7:34. doi: 10.1186/1471-2105-7-34 (PMC1413560; doi:10.1186/1471-2105-7-34)
Supplement: Additional File 1 — Additional Files can be downloaded from . All Files are created with Mathematica Version 5.0. The five files provide all information about the discussed examples. • Generic example with three binding domains (no domain interactions). • Generic example with three binding domains (one controlling domain). • Dynamic simulations of three distinct models. • Generic example with four binding domains. • LAT example (Linker for activation of T-Cells) [file 1471-2105-7-34-S1.tex]

%% BioMed_Central_Tex_Template_v1.04
%%                                       %
 %  bmc_article.tex            ver: 1.04 %
 %                                       %
 %%%%%%%%%%%%%%%%%%%%%%%%%%%%%%%%%%%%%%%%%
 %%                                     %%
 %%  LaTeX template for BioMed Central  %%
 %%     journal article submissions     %%
 %%                                     %%
 %%         <26 January 2005>           %%
 %%                                     %%
 %%                                     %%
 %% Uses:                               %%
 %% cite.sty, url.sty, bmc_article.cls  %%
 %% ifthen.sty. multicol.sty                    %%
 %%                                                                             %%
 %%                                     %%
 %%%%%%%%%%%%%%%%%%%%%%%%%%%%%%%%%%%%%%%%%
%%
%
% For Review and Publication settings see bmcformat definitions
% The appropriate line containing this tags should be uncommented for 
% support of these features. Do not simultaneously 
% support both!


\NeedsTeXFormat{LaTeX2e}[1995/12/01]
\documentclass[10pt]{bmc_article}    

% Load packages
\usepackage{cite} % Make references as [1-4], not [1,2,3,4]
\usepackage{url}  % Formatting web addresses  
\usepackage{ifthen}  % Conditional 
\usepackage{multicol}   %Columns
\usepackage[utf8]{inputenc} %unicode support
\usepackage{amsmath}
\usepackage{amssymb}
\usepackage{color}

%\usepackage[applemac]{inputenc} %applemac support if unicode package fails
%\usepackage[latin1]{inputenc} %UNIX support if unicode package fails
\urlstyle{rm}

%%If you wish to display your graphics for your own use using include graphics, 
%%then comment out the following line.
%%NB: This line *must* be included when submitting to BMC.
%%All figure files must be submitted as separate graphics
\def\includegraphic{}


% Change useable area of a page to be slightly larger 
\setlength{\topmargin}{0.0cm}
\setlength{\textheight}{21.5cm}
\setlength{\oddsidemargin}{0cm} 
\setlength{\textwidth}{16.5cm}
\setlength{\columnsep}{0.6cm}

\newboolean{publ}

%Settings: comment\uncomment bmcformat definition to get format required

%Review style settings
\newenvironment{bmcformat}{\begin{raggedright}\baselineskip20pt\sloppy\setboolean{publ}{false}}{\end{raggedright}\baselineskip20pt\sloppy}

%Publication style settings
%\newenvironment{bmcformat}{\fussy\setboolean{publ}{true}}{\fussy}


% Begin ...
\begin{document}
\begin{bmcformat}


\title{A domain-oriented approach to the reduction of combinatorial
complexity in signal transduction networks}
 


\author{% Beware of trailing spaces at end of lines.
        % \and substituted with ",". For last use " and" 
        Holger Conzelmann\correspondingauthor$^1$%
        \email{Holger Conzelmann\correspondingauthor - conzelmann@isr.uni-stuttgart.de}%
      \and
        Julio Saez-Rodriguez$^2$
  \and
Thomas Sauter$^1$
  \and
Boris N. Kholodenko$^3$
      and 
        Ernst D. Gilles$^{1,2}$
      }
      


%% Use address instead of thanks.
\address{%
    \iid(1)Institute for System Dynamics and Control Engineering, University
of Stuttgart, Pfaffenwaldring 9, 70569 Stuttgart, Germany\\
    \iid(2)Max-Planck-Institute for  Dynamics of Complex Technical Systems,
Sandtorstr. 1, 39106 Magdeburg, Germany\\
    \iid(3)Department of Pathology, Anatomy and Cell Biology, Thomas Jefferson University, 1020 Locust St., Philadelphia, PA 19107, USA}%

\maketitle


\begin{abstract}
        % Do not to use inserted blank lines (ie \\) until main body of text.
        \paragraph*{Background:}
Receptors and scaffold proteins possess a number of distinct
domains and bind multiple partners. A common problem in
modeling signaling systems arises from a combinatorial
explosion of different states generated by feasible molecular
species. The number of possible species grows
exponentially with the number of different docking sites and can
easily reach several millions. Models accounting for this
combinatorial variety become impractical for many applications.


        \paragraph*{Results:} 
Our results show that under realistic assumptions on
domain interactions, the dynamics of signaling pathways can be exactly
described by reduced, hierarchically structured models. The method
presented here provides a rigorous way to model a large class of
signaling networks using macro-states (macroscopic quantities such as
the levels of occupancy of the binding domains) instead of
micro-states (concentrations of individual
species). The method is described using generic multidomain proteins
and is applied to the molecule LAT.

\paragraph*{Conclusions:}
The presented method is a systematic and powerful tool to derive
reduced model structures describing the dynamics of multiprotein
complex formation accurately. 

\end{abstract}


\ifthenelse{\boolean{publ}}{\begin{multicols}{2}}{}


%%%%%%%%%%%%%%%%%%%%%%%%%%%%%%%%
%% Begin Main-Body of article %%
    


%%%%%%%%%%%%%%%%
%% Background %%
%%
\section*{Background}

Receptor-mediated signal transduction is the subject of intense
research since it
plays a crucial role in the regulation of a variety of cellular functions.
The ligand binding to a receptor triggers conformational
changes that allow for receptor dimerization and phosphorylation of
numerous residues. The subsequent formation of multiprotein signaling
complexes on these receptors and their scaffolding adaptor proteins
initiates a variety of signaling pathways. The number of feasible
different multiprotein species grows exponentially with the number of
binding domains, and can easily reach thousands or even
millions~\cite{Hlavacek,conzelmann_1}.  
In the
past years, a large number of mathematical models have attempted to
describe signaling phenomena and to get deeper insights into the
dynamics of cellular
responses~\cite{ModelingReview,Goldstein,Kholodenko,Schoeberl,LauffenburgerEGFReview,
boris99,Bhalla,Hatakeyama,Bray}. Most of
these models did not consider the combinatorial variety of all
possible species and interactions~\cite{conzelmann_1,Hlavacek}. 
The obvious advantage of models neglecting the combinatorial
complexity is there are less ordinary
differential equations (ODEs) that have to be considered. 
For
 example, if all possible species were included in the model of Schoeberl et
al.~\cite{Schoeberl}, the number of variables would grow from around
100 to almost 40000~\cite{conzelmann_1}. 
However, there is no
general method to decide a priori which species play a crucial role and
which can be neglected. Recent investigations indicate that the
structure of reduced models which focus on the most important
species, is highly 
dependent on the kinetic
 parameters~\cite{FaederNew}. The procedure described
 in~\cite{FaederNew}  
is based on deleting species from a full network
 model to find the smallest network that reproduces the dynamics
 of a set of observed quantities. \\

In 1998, the stochastic simulation tool StochSim was developed to
 handle the problem of combinatorial complexity~\cite{Bray,Shimizu}.
 The number of multi-state protein
complexes and chemical reactions could reach millions in deterministic
models of bacterial chemotaxis, and StochSim was employed to circumvent
this problem~\cite{Bray}. The use of StochSim is especially practical
 for networks in small volumes with low numbers of molecules, where a
 stochastic algorithm more closely describes the physical reality than
 a deterministic algorithm. For large networks with hundreds of
 different proteins the computational cost would be extremly high
 increasing proportionally to the number of molecules squared. 
An alternative deterministic approach considers a complete
mechanistic description that accounts for all possible species and
reactions~\cite{Faeder,Hlavacek}.  In the
 software tool BioNetGen, an algorithm for rule-based
 modeling is implemented~\cite{Blinov}. However, the computational
 cost also appears to be
 very high, making it difficult to analyze
 large networks with a vast number of states. 

Recently, a new approach has been introduced where a mechanistic
picture of all possible states
is substituted by a macro-description that follows the occupancy
levels and other characteristics of individual domains, e.g. the
phosphorylation states of these sites~\cite{Borisov04}. These quantitative
indicators of the system (levels of occupancy) are
referred to as macro-states. 
A modeling description using macro-states accounts for limitations in
the current techniques to measure concentrations of individual multiprotein
species. The results of common biological measurements
(e.g. immunoprecipitation followed by western blotting)
correspond to cumulative quantities like levels of occupancy or
degrees of phoshorylation. Thus, the introduction of these and similar
quantities into modeling facilitates the comparison of model variables
with experimental readouts. 
This approach adopts the point of view  of
Pawson and Nash~\cite{Pawson} that molecular domains instead of
molecules are the fundamental elements of signal transduction. In
their review they discuss that the regulation of many different
cellular processes and functions require the use of protein
interaction domains, and that aberrant
interactions can induce abnormal cellular behaviour and
diseases. 
We show that besides these considerations this macroscopic
description also
provides a number of mathematical benefits. 
 In their work Borisov et
al. demonstrate that for scaffold
proteins with independent binding sites and scaffolds with one
controling domain, the dynamics of
these macroscopic
states can be accurately described by reduced
models~\cite{Borisov04}. However, a methodology to derive
the reduced model equations for any scaffold
with a more complex pattern of domain interactions is still
missing. 
In this contribution, we will introduce a new systematic approach
formalizing and extending the
model reduction presented in~\cite{Borisov04}. Our method not only answers the
questions whether a mathematically accurate model reduction is possible in a
given system, but also how many and which equations are required. 
Our approach is based on a state space transformation
linking the approaches provided
in~\cite{Blinov} and~\cite{Borisov04}. 
This link is achieved by a hierarchical structure of the state
space transformation introducing mesoscopic state variables
(describing different levels of detail) in
addition to macroscopic and
microscopic states defined in~\cite{Borisov04}. 
In contrast to many other model reduction methods our
approach is independent of exact numerical values. Often, only qualitative
biological knowledge about domain interactions is needed to
derive the reduced model equations.  For instance, data reported for
receptor tyrosine kinases provide qualitative knowledge about
domain interactions~\cite{Schlessinger}. The ligand binding to
these receptors controls their dimerization and the rate of
phosphorylation of docking sites, which bind multiple partners. 
Here, we address the question of how different domain interactions
influence the structure of a reduced model and how many states are
required in order to describe the system dynamics accurately.  
We demonstrate which signaling systems can be described using only
macro-states, and which additionally require the consideration of
mesoscopic states.  

The contribution is structured as follows. First, we introduce
our method using simple examples reconsidering some of the
cases described in~\cite{Borisov04} in order to show that our method
provides the exact same results. For example, if the binding sites
are  independent,
or only one of the domains controls some others
(which is the case of a scaffolding adaptor protein phosphorylated by
receptor kinase, e.g., insulin receptor substrate phosphorylated by
the insulin receptor~\cite{Johnston})
 it can be shown that the number of states can be 
strongly reduced. Additionally, we confirm our results via dynamical
simulations and discuss the advantages of the reduced models. Second, we generalize these results and also
consider an example with a more complex pattern of domain interactions, and
finally, we apply the method to a real scaffold protein, namely the adaptor molecule
LAT (Linker for activation of T-cells). 


 
%%%%%%%%%%%%%
%% Results %%
%%
\section*{Results}

In order to introduce and discuss our method in an descriptive manner,
we first want to introduce some definitions and outline the principles
shortly. Afterwards,
we will consider some simple generic examples (scaffold proteins with
three and  four binding domains) in more detail. Of course, these examples
might also be treated without recourse to our theoretical
developments, because the number of states is relatively small. But
precisely because some of the results may appear intuitive, this shows
the potential of our method which is also applicable to other more
complicated problems. Additionally, we generalize two important cases
to scaffolds with n binding sites (namely independent binding domains
and domains that are controlled by one controlling
site). We also provide the generalized transformation matrix for
proteins with n binding sites and exemplify our method considering the
scaffold molecule LAT (Linker of activation in T-cells). 


  \subsection*{Definitions}
    In the following, we will consider a receptor or scaffold protein $R$ with
$n$ distinct binding domains $i$ (i.e $i=1,2, ...,n$). Each of these
domains $i$ can bind $m_i$ different effector proteins
$E_i^j$ with $j=1,...,m_i$, and hence can be in $m_i+1$ different
states (unoccupied or
occupied by one of the $m_i$ effectors). 
The number of feasible micro-states for such a scaffold protein is 
\begin{equation}
\label{eqn:numberofstates}
\prod_{i=1}^n (m_i+1).
\end{equation} 
The number of possible reactions that have to be considered is 
\begin{equation}
\label{eqn:numberofreactions}
\sum_{i=1}^n \, m_i \, \prod_{k = 1, k \neq i}^n \, \left(m_k + 1\right).
\end{equation} 
$E_i^j$ denotes the $j$-th
effector which can bind to the $i$-th binding domain $i$.  
We introduce labels for the status of
the different binding sites such as $0$ for an unoccupied binding
domain and $E_i^j$ for the domain $i$
occupied with the $j$-th effector. Alternatively, the
different states of a domain can also be
enumerated. For instance, the two
representations $R[E_1^4,E_2^1,0,E_4^2]$ and $R[4,1,0,2]$ for a
scaffold protein with four binding sites are
equivalent. In addition, the representation
$R[a_1,0,0,0]$ denotes all scaffold proteins $R$ with unoccupied
binding domains $2$ to $4$ independent of the status of domain $1$,
etc. \\

All these definitions shall be clarified by considering a simple scaffold
protein $R$ with two domains $1$ and $2$ ($i=1,2$). Assuming 
it is
known that binding
domain $1$ can bind three different effectors $E_1^1$, $E_1^2$ and
$E_1^3$ ($m_1=3$ and $j=1,2,3$), and that the second domain $2$ can bind
two different effectors $E_2^1$ and $E_2^2$ ($m_2=2$ and
$j=1,2$). The number of feasible states of domain $1$ is $m_1+1=4$,
namely either unoccupied or
occupied by one of the
three effectors. According to these considerations the number of
different states of domain $2$ is
 $m_2+1=3$. The total number of complexes results from
$\prod (m_i+1) = 4 \cdot 3 = 12$. In order to calculate the number of
reactions that may occur in this example we first assume that domain
$1$ is unoccupied. Now three different effectors may bind to this domain,
which corresponds to three different reactions. At the same time
binding domain $2$ can be unoccupied or occupied by one of the two
effectors $E_2^j$. Hence, one has to consider $3\cdot 3$
reactions describing the occupation of domain $1$. Now we repeat
these considerations
for domain $2$. This results in $2\cdot 4$ reactions. The total
number of reactions in our example is  
\begin{equation}
\label{eqn:numberofreactionsexample}
\sum_{i=1}^n \, m_i \, \prod_{k = 1,k \neq i}^n \, \left(m_k + 1\right) = 3\cdot 3 + 2 \cdot 4 =
17.
\end{equation} 

  \subsection*{Reduction method}
    Our method can be divided into three essential steps. First, we start
generating a complete mechanistic description of the considered
scaffold or receptor like described
in~\cite{Blinov,Faeder, Hlavacek}. This step also includes the
incorporation of qualitative information about domain
interactions. 
Second step is the introduction of macro-states (levels of
occupancy of each domain) using a state
space transformation following a hierarchical pattern. 
The transformed system is reduced in a third step by eliminating all
equations which do not influence the dynamics of the output variables
$\vec{y}$. In the following we assume that one of the goals of signaling
pathway modeling is to accurately describe the dynamics of the
macro-states. Hence, we choose the levels of occupancy as output
variables $\vec{y}$. This choice seems to be reasonable since these values
correspond to experimentally verifiable quantities as discussed
before. Additionally, similar examples can be found in literature where the same or very similar output
quantities are defined~\cite{Faeder, Schoeberl, FaederEGF}. 
Note that in principle
one also may define other quantities of interest instead of the
discussed levels of occupancy. Another choice of $\vec{y}$ would not
affect the applicability of our method. However, it would modify the
number of ODEs to be considered.

{\bf Step 1: }The reaction networks considered are
described by a system of ordinary differential equations (ODEs). All feasible reactions $A+B
\leftrightharpoons C$ are translated into reaction rates $r=k_{\text{on}} c_A
c_B - k_{\text{off}} c_C$ using the law of mass action. Here, $k_{\text{on}}$ and $k_{\text{off}}$
denote the association and dissociation constants,
while $c_i$ refers to the concentrations of the components. The
ODEs for all feasible micro-states have the form
\begin{equation}
\label{eqn:ODE}
\frac{d c_i}{dt} = \sum r_{\text{production}} - \sum r_{\text{comsumption}}.
\end{equation} 
In vector notation, Equation~\ref{eqn:ODE} can be written as $\dot{\vec{x}} = \vec{f}\left(
  \vec{x}, \vec{u} \right)$, where $\vec{x}$ denotes the vector of all
  considered micro-states and $\vec{u}$ denotes all possible input
  signals (e.g. extra-cellular ligand concentration in the case of a
  receptor at the cell membrane). The
  macro-states/output variables we are interested in will be denoted as
  $\vec{y}=\vec{h}(\vec{x})$, which can be calculated using
  $\vec{x}$. Incorporating qualitative information about domain
  interactions helps to reduce the number of relevant parameters. For
  example, if
  it is known that two binding sites A and B are independent, the on-
  and off-rate constants do not change upon effector binding to the
  other domains. Note, that this is not a simplification, but merely a
  systematic incorporation of real physico-chemical constraints.   
  

{\bf Step 2:} In order to introduce new coordinates $\vec{z}$
  including the macro-states, we perform a linear
  transformation
  $\vec{z}=T \vec{x}$, where $T$ is a quadratic, non-singular
  matrix. The transformed model equations are 
  \begin{equation}
\label{transformationDGL}
\dot{\vec{z}} = T
\dot{\vec{x}}= T \vec{f}
( \vec{x}, \vec{u} )
\bigg|_{\vec{x}=T^{-1}  \vec{z}  }.
\end{equation}
In the following, we will introduce this transformation for a number
of simple cases to exemplify our method and discuss the general
pattern of this transformation. A strict
mathematical and general formulation is also provided. 

{\bf Step 3:}
Figure~1 shows that a state space
transformation can simplify a model. 
In many relevant cases the transformed model equations of the considered scaffold proteins 
can be divided into
two modules as shown in the following Equations
\begin{equation}
\label{eqn:Kalman1}
\vec{z} = \begin{bmatrix} \dot{\vec{z}}_1 \\ \dot{\vec{z}}_2
\end{bmatrix} = \begin{bmatrix} \vec{g}_1 ( \vec{z}_1, \vec{u} ) \\ \vec{g}_2
  \left( \vec{z}_1, \vec{z}_2, \vec{u} \right) \end{bmatrix},
\end{equation}
\begin{equation}
\label{eqn:Kalman2}
\vec{y} = \vec{h}(\vec{z}_1).
\end{equation}
Since $T$ is a quadratic and non-singular (i.e. invertible) matrix
these transformed equations still contain exactly the same information
as the complete mechanistic model. Equation~\ref{eqn:Kalman1} shows
that the macro-states (which are a subset of $\vec{z}_1$ and
correspond to the output variables) are not
influenced by the states $\vec{z}_2$. This implies that a reduced model only has to
account for the ODEs $\dot{\vec{z}}_1=\vec{g}_1 (\vec{z}_1, \vec{u}
)$, and that this reduced model provides exactly the same output
dynamics as the complete mechanistic model. However, note that by
eliminating the equations for $\vec{z}_2$ one looses
the possibility of using the inverse mapping $T^{-1}$ in order to
retrieve the original variables $\vec{x}$.


  \subsection*{Generic example with three binding domains}

We will start with a scaffold protein with three
binding domains. In our example, each domain can bind one
distinct effector molecule. Hence, the
scaffold protein can exist in eight different micro-states ($R[0,0,0]$,
$R[1,0,0]$, $R[0,1,0]$, $R[0,0,1]$, $R[1,1,0]$,
$R[1,0,1]$, $R[0,1,1]$, $R[1,1,1]$). Even in this simple example 12
elementary reactions have to be
considered (see Table~1). 

    \subsubsection*{Functionality of a scaffold protein}
     
Using the law of mass action and the reactions defined in Table~1, 
the model
equations can be derived using Equation~\ref{eqn:ODE}. 
However, besides the model structure the kinetic parameters play a
crucial role in determining the system dynamics. A scaffold protein
can perform a number of different functionalities, which can be
characterized in terms of domain-interactions. One can think of a
variety of cases such as non-interacting binding sites or the
existence of a controlling domain influencing the others. A scaffold
protein with 3 binding domains may provide 13 different
functionalities or interaction motifs~\cite{Alon}. Qualitative
knowledge about domain interactions have to be included in the
modelling step. By defining the occuring domain interactions the
number of relevant
parameters follows immediately as exemplified in
Figure~2. The
assumption that, e.g., all three domains are completely independent
implies that the kinetic on- and off-rate constants of one domain do
not change upon effector binding at another domain. In the following,
we want to show
that for a number of interesting functionalities of scaffold proteins,
we are able to find considerably reduced models using our
method. Additionally, our method is also applicable to all other kind
of functionalities which shall be exemplified considering a scaffold
protein with four docking sites and a more complicated structure of
occuring domain interactions. More detailed
information about how the kinetic parameters have to be adjusted to
realize a certain functionality can be found in the supplementary
material (simulation files provided). 


    \subsubsection*{Hierarchical Transformation}
      
The second step after having formulated a complete mechanistic model 
is to perform a state space transformation. This transformation
introduces new states, including the levels of
occupancy of each domain. 
Choosing a globally invertible and smooth transformation
assures that the system's dynamics is preserved and, as long as none of
the new equations is eliminated, the 
original micro-states can be retrieved from the new ones at any
time~\cite{Isidori}.  

We choose a hierarchical transformation matrix, consisting of different
tiers (Table~2). Each tier
represents 
a certain level of detail. 
First, we define the 0th tier of our
transformation matrix, which includes only one state
representing the total concentrations of the scaffold protein 
(Equation~\ref{eqn:z0}). Since there is no
production nor degradation of $R$ in our example,
$z_0$ will be constant. However, in the general case (including
production and degradation) this is also an
important dynamic and macroscopic quantity of interest. The 1st tier
of our matrix 
corresponds to the discussed levels of occupancy of each binding
domain (Equations
\ref{eqn:z1} to \ref{eqn:z3} in our example). All states belonging to
both of these tiers are called macro-states. 
The 2nd tier describes the levels of
occupancy of all pairs of domains, corresponding to the concentration
of scaffold proteins $R$ with concurrently occupied binding domains
\{1,2\}, \{1,3\} and \{2,3\} (Equations \ref{eqn:z4} to
\ref{eqn:z6} in our example), which we call mesoscopic states. 
The 3rd and, in our example, last tier represents the
levels of occupancy of all triples of domains corresponding to the
micro-state $R[1,1,1]$ 
(Equation \ref{eqn:z7}). 
The transformation matrix in the general case is structured
completely similar. One starts with the overall
concentration and the levels of occupancy, followed by all possible
pairs, triples and higher tuples of concurrently occupied domains until one
reaches the tier describing the micro-states. 
We define that all new states describing
macroscopic properties as overall concentrations or levels of
occupancy of distinct docking sites are called macro-states. Others
describing pairs, triples or higher tuples of concurrently occupied
binding sites are mesoscopic states and those specifying 
single multiprotein species correspond to the original micro-states.
A generalized transformation applicable to scaffold proteins with $n$
binding domains as well as a proof that any transformation matrix
deduced with the described pattern is
invertible is provided in the following. As
mentioned above, the functionality of a scaffold protein or a receptor
is uniquely determined by the choice of parameters. Hence, the
transformation only depends on the number of binding domains and
effectors, not on the functionality of the protein. This means that
each scaffold protein with n docking sites has to be transformed in
exactly the same way no matter which functionality it
provides. However, the number of equations of the reduced model will
of course depend on the functionality of the protein as will be shown
in the following.

 \subsubsection*{Independent binding domains}

First, a reduced model describing the example with three independent
binding domains shall be introduced. The mechanistic model
(Equation~\ref{eqn:ODE})
is transformed
as specified in Table~2.
The transformed model equations have a very special
structure (see Table~3). The total concentration of the
scaffold protein $z_0$ is 
constant. Additionally, the output variables (levels
of occupancy) which are described by the states $z_1$ to $z_3$ in the
model appear to be completely decoupled from all other
ODEs. This finding
implies that a model describing the levels
of occupancy does not need to consider the whole set of ODEs. 
They are
\emph{accurately} described by Equations 
\ref{eqn:transformedeqn11}
to~\ref{eqn:transformedeqn13}. From the structure of the
equations it can be also seen that all
kinetic parameters of the model can only be identified if one has
measurements for all three states.

\subsubsection*{One site controls the others}

Now we assume that binding domain 1 controls the
domains 2 and 3 (see Figure~3b).  
Again, this functionality corresponds to a special parameter
combination, and the model is transformed using the same
transformation as in the example above
(see Table~2).   
In this case the states $z_1$ to $z_5$
are completely independent of states $z_6$ and $z_7$ (Table~4). 
As we are only
interested in the levels of occupancy (states $z_1$ to $z_3$), 
the Equations for $z_6$ and
 $z_7$ can be excluded. Additionally, the Equations
for $z_1$ to $z_5$ can be
divided into three modules that are completely free of retroactive
effects thus facilitating the analysis of the 
model
as well as the application of parameter identification
tools~\cite{Lauffenburger,saezr1,saezr2}.
 In comparison to the previous example two more equations are required in
order to describe the dynamics of the macro-states. 
An explanation of this fact is provided by the following
example. 
Consider the binding domains 1 and 2 of two equal
scaffold molecules $R$. 
Only considering the macro-states (``domain 1 occupied'' and ``domain
2 occupied''), it is not possible 
to distinguish between the following two scenarios:
[1] one molecule has both sites occupied and the
other has none ($R[1,1,a_3]$ and $R[0,0,a_3]$) and [2] one has the
first site occupied, but not the second, and the other has the second, but
not the first ($R[1,0,a_3]$ and $R[0,1,a_3]$).
However, this information is essential if binding domain 2 is
controlled by domain 1, since in the first case the affinity of
$R[0,0,a_3]$  to the effector $E_2^1$ has a different value from the second case $R[1,0,a_3]$.  

\subsubsection*{Analysis and dynamic simulations}

In order to illustrate the advantages of our method, the previous
example will be discussed (see Figure 3b) in more detail, including dynamic simulations. Using
the parameters listed in Table~5, we create three different models for
this case: (i) a complete mechanistic description, (ii) an
'heuristically' reduced model, and (iii) an exactly reduced model
according to the method described herein. Simulation results of the
models are compared, and the advantages and disadvantages of the
models are discussed. 

{\bf Model 1:} We create a complete mechanistic model accounting for
all molecular species and all possible reactions (compare
Table~1). Creating such a model one has to address the problem of combinatorial
complexity. In this simple example the combinatorial variety of all
feasible molecules includes only 11 different chemical species (8
complexes and 3
effectors). After incorporating conservation relations, the model only consists of
7 ODEs. However, most real problems would lead to models with
tens of thousands or even millions of equations and the computational
cost in these cases is extremely high. However, an advantage of such a
detailed model is that it
accurately represents the real reaction network. 
Now we want to
compare the predictions of this complete mechanistic model with two different reduced models.    

{\bf Model 2:} We already mentioned that most heuristic models do not account
for all molecular species. However, the equations of these models
still describe the system at a microscopic level. The complete
mechanistic network structure
is substituted by a reduced structure focusing on a reduced number
of species and a reduced number of reactions. As shown by Faeder et
al.~\cite{FaederNew}, which species and which reactions play an
important role is highly dependent on the kinetic parameters, and it can
hardly  be found without the consideration of dynamic simulations of a
complete mechanistic model. To illustrate the problems associated with
this heuristic approach, we will show that even in our simple example a number of
simplifications that may
appear reasonable lead to a wrong model. The parameter values (see
Table~5) show that if binding domain 1 is unoccupied the affinity of
the other domains is extremely low. Hence, it may seem reasonable to
neglect these
reactions. Thus, the unoccupied receptor $R[0,0,0]$ first has to bind
the effector $E_1$. Since the resulting affinity as well as the resulting
on-rate of binding domain 2 is
approximately several hundred-fold higher than the affinity or
the on-rate of domain 3, we assume
that the effector $E_2$ in the majority of cases will bind before
$E_3$. Therefore, the  reduced model only includes the following three
reactions 
\begin{equation}
\label{eqn:Model2react1}
R[0,0,0] + E_1 \leftrightharpoons R[1,0,0]
\end{equation}
\begin{equation}
R[1,0,0] + E_2 \leftrightharpoons R[1,1,0]
\end{equation}
\begin{equation}
R[1,1,0] + E_3 \leftrightharpoons R[1,1,1]
\end{equation}   
which are parametrized with the known kinetic constants. 
This case represents a commonly performed
simplification. In~\cite{Schoeberl}, e.g. the two effectors GAP and
Shc bind consecutively to the receptor, although the EGF receptor
provides two distinct binding domains for these effectors similar to the
scaffold in our example. 
In order to compare the predictions of this reduced
model with the
complete one we again consider the levels of occupancy of each domain.
A comparison of the simulation results shows
that the predictions of the reduced model, for these parameter values,
are incorrect. Certainly, it would be possible to improve the
predictions by fitting the parameter values using the curves provided
by the correct model, but then the parameters would be
phenomenological parameters and would not correspond to the kinetic
parameters of the reactions. 
The general problem of models with such a linear
chain of reactions is that the resulting levels of occupancy are always
higher than one would expect considering the equilibrium constants of
the reactions. The reason is quite
simple. The equilibrium constant for reaction~\ref{eqn:Model2react1}
determines the equilibrium between $R[0,0,0]$, $E_1$ and
$R[1,0,0]$. However, in equilibrium only a small fraction of
scaffold proteins which have bound $E_1$ are in the state
$R[1,0,0]$. Most of them have also bound $E_2$ and $E_3$, and the
structure of Model 2 does not allow $E_1$ to dissociate after $E_2$ and $E_3$
have bound to the scaffold protein.

{\bf Model 3:} At last we want to consider the reduced
model, derived using our method (compare equations for $z_1$ to
$z_5$ in Table~4). The dynamic simulations of the two models
analyzed above show that both have
disadvatages. The complete model is an accurate model describing all
species and reactions, but the number of ODEs grows exponentially
with the number of binding domains. While the second approach has the advantage that
the number of equations is manageable, the error is not known. Our
method combines the merits of both approaches: the number of
equations is lower than in the complete model, but the predictions of
both models are exactly the same (compare Figure~4).  
Additionally, our method gives rise to a very useful modular
structure, which simplifies greatly the model analysis. In our example the model
consists of three modules. The first module only includes the equation for
$z_1$, whereas the second consists of the two states $z_2$ and $z_4$ and
the third of $z_3$ and $z_5$. The states of the second module do not
influence the states of the third module and vice versa. The dynamics of
$z_1$ is neither influenced by the states of the second nor the third
module, but $z_1$ influences all the other states. Therefore, the model is
not only modular but also hierarchically structured. This motivates a
modular approach in order to analyze the model dynamics. First, one
can analyze the dynamics of the first module. Afterwards the other two
modules can also be analyzed separately. A similar approach is
possible for the parameter identification since our transformation also
leads to a modularization of the parameters. The only parameters
of the first module are $k_1$ and $k_{-1}$. The parameters
$k_2$, $k_{-2}$, $k_3$ and $k_{-3}$ can be found only in the second
module, and the remaining parameters are present only in the third module. 
This allows one to identify the
parameters step by step, which is a much simpler task than to identify
all parameters at once. In addition, it also shows which parameters can be identified by certain
measurements: for example, a measured time course of $z_2$ (level of occupancy of
domain 2) does not allow the identification of the parameters $k_4$,
$k_{-4}$, $k_5$ and $k_{-5}$. The same also holds true for the
complete model (model 1), but it is not intuitive to untangle this
feature in the
structure of the ODEs of the complete model. Because of all these advantages we
think that the method proposed here offers a useful framework to handle multiprotein
complex formation in signaling and regulation networks. 


  \subsection*{Example with more than one controlling domain}
   
\label{sec:ComplexExample}
In the previous chapter we analyzed scaffold proteins with
completely independent binding domains or with only one controlling
domain. However, our method can also be applied to a more general case.
This will be exemplified by considering a scaffold protein
with 4 binding domains, where each domain can be free or occupied by
an effector. 
We assume that binding domain 1 controls domains
2, 3 and 4. Additionally, binding domain 3 also interacts with binding
domain 4 (see Figure~3c). The number of feasible
micro-states in this example is $2^4=16$. Applying our method to this
example (details can be found in the Appendix), one 
finds that 9 equations are sufficient to describe the complete
dynamics of the macro-states. The states that are required are the levels of
occupancy of all 4 binding domains, the pairs of concurrently occupied
binding domains \{1,2\}, \{1,3\}, \{1,4\} and \{3,4\}, as well as the triple of
concurrently occupied binding domains \{1,3,4\}. This result shows that
the more binding domains interact, more ODEs are required in
order to describe the dynamics of the macro-states. 
Indeed, if all binding domains interact with each other, one really
has to consider 
the whole combinatorial variety.  


  \subsection*{Scaffold proteins with n binding sites}
   
\subsubsection*{Generalized Transformation matrix}

Here we want to formalize the transformation matrix for any
scaffold protein with $n$ binding sites $i$. Additionally, we assume that
a number of $m_i$ effectors compete for the binding domain
$a_i$. Hence, each binding domain $i$ can exist in $m_i+1$ different
states. 
The transformation matrix is independent of the intramolecular %intra-cellular
domain interactions. The 0th tier of our transformation
matrix consists of only one state describing the overall concentration
of the scaffold protein. The new state $z_0$ corresponds to the sum of
all feasible micro-states
\begin{equation}
\label{eqn:generalized_z0}
z_0 = \sum_{a_1=0}^{m_1} \cdots \sum_{a_n=0}^{m_n} R \left[ a_1,
  \ldots, a_n \right].
\end{equation}
The levels of occupancy of each binding domain are described in the 1st tier. The status
of the binding domain $i$ is fixed at %gets fixed to 
the status $k$ (with $k \in
\left\{ 1, ... , m_i \right\}$ ) and one sums up all
micro-states whose binding domain $i$ is occupied by the effector
$E_i^k$. Mathematically, this tier can be described by
\begin{equation}
\label{eqn:generalized_z1}
z_1 = \sum_{a_2=0}^{m_2} \cdots \sum_{a_n=0}^{m_n} R \left[ 1, a_2,
  \ldots , a_n \right]
\end{equation}
$$ \vdots $$
\begin{equation}
\label{eqn:generalized_zm} 
z_{m_1} = \sum_{a_2=0}^{m_2} \cdots \sum_{a_n=0}^{m_n} R \left[ m_1, a_2,
  \ldots , a_n \right]   
\end{equation}
\begin{equation}
\label{eqn:generalized_zm1}
z_{m_1 +1} =  \sum_{a_1=0}^{m_1} \sum_{a_3=0}^{m_3} \cdots
  \sum_{a_n=0}^{m_n} R \left[ a_1, 1,
  \ldots , a_n \right]  
\end{equation}
$$ \vdots $$
\begin{equation}
\label{generalized_xi1}
z_{\xi_1} =  \sum_{a_1=0}^{m_1} \cdots \sum_{a_{n-1}=0}^{m_{n-1}} R \left[ a_1,
  \ldots , a_{n-1}, m_n \right], 
\end{equation}
with $\xi_1=\sum_{i=1}^{n} m_i$. 
The 2nd tier, which represents all pairs of concurrently occupied
binding sites,  corresponds to
\begin{equation}
\label{eqn:generalized_xi11}
z_{\xi_1 +1} = \sum_{a_3=0}^{m_3} \cdots \sum_{a_n=0}^{m_n} R \left[ 1, 1,
a_3, \ldots , a_n \right] 
\end{equation}
$$ \vdots $$
\begin{equation}
\label{eqn:generalized_xi2}
z_{\xi_2} = \sum_{a_1=0}^{m_1} \cdots \sum_{a_{j_1-1}=0}^{m_{j_1-1}}
  \sum_{a_{j_1+1}=0}^{m_{j_1+1}} \cdots \sum_{a_{j_2-1}=0}^{m_{j_2-1}}
  \sum_{a_{j_2+1}=0}^{m_{j_2+1}} \cdots \sum_{a_n=0}^{m_n}
  R \left[ a_1, \ldots,
  a_{j_1-1} , k, a_{j_1+1}, \ldots a_{j_2-1}, l, a_{j_2+1}, \ldots
  a_{n} \right] 
\end{equation}
$$ \vdots $$
with $\xi_2 = \sum_{i_1=1}^{n} m_{i_1} + \sum_{i_1}^{j_1-1}
\sum_{i_2=0}^{j_2} m_{i_1} m_{i_2}+ k \, l$. 

The following tiers represent all possible tuples, and the last tier of the
transformation matrix (the $n+1$-th tier) contains the micro-states
with all binding sites being occupied
and can be written as
\begin{equation}
\label{eqn:generalzied_xi3}
z_{\xi_3} = R \left[ 1, \ldots , 1 \right]
\end{equation}
$$ \vdots $$
\begin{equation}
\label{eqn:generalzied_xi4}
z_{\xi_4} = R \left[ m_1, m_2, \ldots , m_n \right]
\end{equation}
with $\xi_3 = \prod_{i=1}^n (m_i+1 ) - \prod_{i=1}^{n}
m_i$ and $\xi_4 = \prod_{i=1}^n (m_i+1 ) -1 $. Using this pattern to
derive the transformation matrix one can handle each possible scaffold
protein. 

\subsubsection*{Independent binding domains}
Now we want to consider a scaffold protein with $n$ binding
sites and we assume that all binding domains are
independent like we already did for a scaffold protein with
three domains (see above). 
The parameters of the reaction network have to be adjusted to the
case of independent binding domains as discussed above. 
The transformation matrix in this case also follows the hierarchical
pattern as discussed in the section above. 
It can be shown that the whole dynamical
behavior can be described by $\sum m_i$ equations (i.e., states)
instead of $\prod
(m_i+1)$ equations. A proof that in this case 
the macro-states are always sufficient to
describe the system can also be found in~\cite{Borisov04}.

\subsubsection*{One site controls the others}

We also want to generalize the case that binding
domain $1$ controls all other ($n-1$) binding domains, in a manner such
that the affinity of each binding domain $i$ to its respective 
effectors $E_i^k$ 
only depends on
the status of the binding domain $1$. As already mentioned, the
transformation matrix remains
 the same as for a protein with $n$ independent binding
 domains. However, since the kinetic parameters are different, in this
 case more equations
are required to describe the dynamics of the macro-states. In addition to the
macro-states one requires all states describing pairs of concurrently
occupied binding domain $1$ and $i$ with $i \neq 1$ (i.e. all
states describing allosterically interacting domains). The total number of
equations in this case is $2 \sum m_i - m_1$ instead of $\prod
(m_i+1)$. 

\subsection*{Linker for activation of T cells (LAT)}

LAT (Linker for Activation of T cells) is a scaffold molecule that plays a
pivotal role in T cell signaling~\cite{LAT1}. LAT has 9 conserved
cytoplasmatic tyrosines, of which the four membrane-distal tyrosines (at
residues 132/171/191/226 in human LAT) are essential and are phosphorylated
upon ligand binding to the T cell receptor~\cite{LAT1}. Different signaling
molecules, such as PLC$\gamma$1, Grb2 and Gads can bind to the different
residues. Grb2 recruits Sos, which in turn activates Ras, and subsequently the
Raf/MEK/ERK MAP Kinase cascade. 
On the other hand, binding of PLC$\gamma$1 and Gads (bound to
the adaptor SLP76 that additionally recruits Itk), allows the activation of
PLC$\gamma$1, leading to the cleavage of phosphatidyl-inositol-4,5
bisphosphate ($\text{PIP}_2$) and the generation of dyacilglycerol (DAG) and inositol trisphosphate $\text{IP}_3$. DAG activates RasGRP, which in
turn activates Ras, as well as PKC, while $\text{IP}_3$ regulates Calcium
signaling~\cite{LAT3}.

PLC$\gamma$1 binds at the Y132 tyrosine, Grb2 at Y171, Y191 and Y226, and Gads at Y171 and Y191 (see Figure~4)~\cite{LAT1}.
The number of different protein complexes occurring in this simple
example is already $2 \cdot 3 \cdot 3 \cdot 2 = 36 $, and the number of
reactions that have to be considered is 86.  In the following
we will show how one can precisely describe the levels of occupancy
without considering all 36 complexes.

 First, it is assumed that the binding domains do not interact with each other. 
In order to reduce the model, the system has to
be transformed using the transformation pattern discussed above. 
The transformed model equations show that only six differential equations are
sufficient to completely describe the dynamics of the quantities of
interest, namely the levels of occupancy of Y132, Y171, Y191 and Y226
with PLC$\gamma$1, Grb2 and Gads. Additionally, the equation describing PLC$\gamma$1
binding is decoupled from the other equations, while these are
interlinked because Grb2
can bind to Y171, Y191 and Y226 and compete with Gads for the
binding domains Y171 and Y191.


Recent experimental data from LAT mutation studies indicate that
the binding domains can influence one another, which contradicts the
assumption of the complete independence~\cite{LAT2}. Binding of Grb2 to Y226
appears to help the binding of Gads to
LAT~\cite{LAT2}. This effect can be readily incorporated into the model 
by changing the
kinetic parameters for Gads binding if the
binding site Y226 is occupied by Grb2. Transforming the model
equations shows that now
ten ODEs are required to exactly describe the system dynamics
(see supplementary information). 
The four additional states that are required here
describe the number of LAT molecules, with concurrently occupied residues Y226
and either Y171 or Y191, while Y171 and Y191 can be occupied either by Grb2 or
Gads. Although the model includes 4 additional states compared to the
previously discussed one, the model can still be
notably reduced from over thirty equations to ten. Hence, our method is capable of reducing signal transduction models including scaffold proteins notably. The modular structure of the derived model equations also strongly facilitates the model analysis as well as parameter estimation~\cite{saezr2}. 

    
%%%%%%%%%%%%%%%%%%%%%
\section*{Discussion}

We have presented an approach which allows one to create reduced models of
multiprotein complex formation processes often occuring in signal
transduction cascades, but also in regulation mechanisms (e.g. cell
cycle regulation~\cite{Kohn}). Since each model reduction results in
the loss of information, it is essential to define quantities of
interest (output variables $\vec{y}$) whose dynamics should be
preserved. As discussed in the background section, a reasonable choice
are macroscopic values, such as levels of occupancy or phosphorylation
degrees. Besides the determination of the output variables, the
incorporation of qualitative knowledge about domain interactions 
is a key element in our approach. Both the choice of output
variables as well as the considered domain interactions determine the
number of ODEs in the reduced model. Hence, it is clear that for
some patterns of domain interactions a reduction of the model may
not be possible (e.g. if each domain interacts with all other
domains). However, our preliminary results indicate that
in many of these cases good approximate solutions can be found (data
not shown). 
Since each possible pattern of domain interactions can
be realized in the modeling step, and the state space transformation
which has to be performed is completely independent of this
interaction pattern, our method is generally applicable to all kind of
molecules offering several binding sites. The only limitation is the
possibility that no exact model reduction is possible
which, however, is a general mathematical limitation and not an
insufficiency of the method.
Since our approach is very systematic, independent
of exact numerical values for kinetic parameters and can be
easily implemented as a computer algorithm, our hope is that this
method will help to
standardize, improve and simplify
modeling and the analysis of important signaling networks. 


  

%%%%%%%%%%%%%%%%%%%%%%
\section*{Conclusions}
  We have shown that a complete mechanistic model of scaffold proteins
or receptors as discussed in~\cite{Hlavacek,Faeder,Blinov}, which
describes the system at a microscopical level, can be linked in a
analytical manner with the macroscopic and reduced description introduced
in~\cite{Borisov04}. Our method is based on a linear state space
transformation with a hierarchical structure (substituting the
original mechanistic description by
macroscopic, mesoscopic and a special set of microscopic
states). It is a systematic and powerful tool to derive reduced model
structures to describe the dynamics of multiprotein complex formation
accurately. 


  
%%%%%%%%%%%%%%%%%%
\section*{Appendix}

\subsection*{Proof}

In order to prove that the transformation matrix is invertible, 
we will first show that the transformation matrix is quadratic,
which is a necessary condition. Second, we will show that this matrix
can be written as a upper triangular matrix, which is a sufficient
condition for invertibility. 

For each protein domain/site $i$, we introduce a set $\left\{ a_i, 1,
  ... , m_i\right\}$,
where the numbers $1, ... ,m_i$ denote possible states of site $i$ and the
character $a_i$ replaces $0$, which was used to designate the basal state of
site $i$. Having $n$ such sets for all $n$ domains ($i = 1, ..., n$), 
we select one
element from each set and denote the resulting combination by
  $\tilde{z}_k$. Thus, any $\tilde{z}_k$ is a set of
$n$ elements where each element corresponds to one of the $n$ domains and is
either a number or a character ($a_i$). There are $\prod_{i=1}^n (m_i
  + 1)$ 
different combinations $\tilde{z}_k$, 
exactly equaling the number of micro-states
(columns in the transformation matrix T). The transformation of combination
$\tilde{z}_k$ into the variable $z_k$ is straightforward: summing up all micro-states
that (1) correspond to each character entry $a_i$ (from $i=0$ to $m_i$) and (2)
have the states of the other domain given by the numbers in $\tilde{z}_k$, we obtain
the variable $\tilde{z}_k$. We conclude that the number of rows in the matrix $T$ (the
variables $z_k$) equals the number of columns (the micro-states).

The next step is to proof that all columns of the transformation
matrix are linearly independent by complete induction. 
If we look consecutively at all the new
defined variables, starting with the last one in our listing
above, one can show that each state is a sum of
already defined states plus \emph{one} additional new state. % This means that 
Hence, the transformation matrix is an upper triangular matrix, %which has
and an upper triangular matrix has linearly independent columns and is hence invertible. Considering the
last tier of our transformation matrix, which corresponds to a number
of different micro-states, it is obvious that in each column a new
micro-state is introduced. The $i-$th tier is a sum of micro-states,
which have $i-1$ binding domains with a well-defined status. In
contrast, the status of the remaining binding domains can vary. One
possible state is that all $n-i+1$ undetermined binding domains are
unoccupied. This state is introduced here the first time, since all
previous tiers consist of micro-states with a higher number of
binding domains with well-defined status (excluding the unoccupied
status). Hence, the number of
unoccupied binding domains in the previous tiers is lower and cannot
contain the described micro-state.   

\subsection*{Example with more than one controlling domain}

In this example we assume that the considered scaffold molecule has
four binding domains (1, 2, 3 and 4), 
which can bind four distinct effectors $E_1$,
$E_2$, $E_3$ and $E_4$. The domain-domain interactions are depicted in
Figure 1c (Binding domain 1 controls all other
domains and binding domain 3 additionally influences binding domain
4). A mechanistic model accounting for all possible reactions of this
scaffold molecule $R$ with the effectors consists of 16 ordinary
differential equations and incorporates 32 reactions. We provide a
Mathematica-File, including all reactions, the mechanistic model
equations as well as the transformation and the resulting reduced
model. As already denoted, the
reduced model consist of 9 ordinary differential equation, namely
\begin{eqnarray}
\label{eqn:Trafoeqn0_3}
\dot{z}_0 & = & 0 \\
\label{eqn:Trafoeqn1_3}
\dot{z}_1 & = &  k_1 ( z_0 - z_1 ) E_1  - k_{-1} z_1
 \\
\label{eqn:Trafoeqn2_3}
\dot{z}_2& = & 
k_2 ( z_0 -z_1-z_2+z_5) E_2 - k_{-2} ( z_2-z_5 )
+ k_3 ( z_1 - z_5 ) E_2 -k_{-3} z_5 \\
\label{eqn:Trafoeqn3_3}
\dot{z}_3 & = & 
k_4 ( z_0 -z_1-z_3+z_6) E_3 - k_{-4} ( z_3-z_6 )
+ k_5 ( z_1 - z_6 ) E_3 -k_{-5} z_6 \\
\label{eqn:Trafoeqn4_3}
\dot{z}_4 & = & k_6 ( z_0-z_1+z_{10}-z_{13}-z_3-z_4+z_6+z_7
) E_4 - k_{-6} ( z_4 -z_7-z_{10}+z_{13})
\\
& & k_7 ( z_1 - z_6 - z_7 + z_{13} ) E_4 - k_{-7} (
  z_7 - z_{13} ) + k_8 ( z_3 - z_6 - z_{10} + z_{13} )
E_4 \notag \\
& &  -k_{-8} ( z_{10}-z_{13} )+k_9 ( z_6 - z_{13} ) E_4 - k_{-9} z_{13} \\
\label{eqn:Trafoeqn5_3}
\dot{z}_5 & = & k_1 ( z_2 - z_5 ) E_1 - k_{-1} z_5 + k_3
( z_1 - z_5 ) - k_{-3} z_5 \\ 
\label{eqn:Trafoeqn6_3}
\dot{z}_6 & = & k_1 ( z_3 - z_6 ) E_1 - k_{-1} z_6 + k_5
( z_1 - z_6 ) - k_{-5} z_6 \\
\label{eqn:Trafoeqn7_3}
\dot{z}_7 &=& k_1 ( z_4 - z_7 ) E_1 - k_{-1} z_7 + k_9
( z_6 - z_{13} ) E_4 - k_{-9} z_{13} \\
& & + k_7 ( z_1 - z_6 - z_7 + z_{13} ) E_4 - k_{-7} (
  z_7 - z_{13} ) \notag \\
\label{eqn:Trafoeqn8_3}
\dot{z}_{10} &=& k_4 ( z_4 - z_7 - z_{10} + z_{13} ) E_3 -
k_{-4} ( z_{10}- z_{13} ) + k_5 ( z_7 - z_{13} )
E_3 - k_{-5} z_{13} \\
& & + k_8 ( z_3 - z_6 - z_{10} + z_{13} ) E_4 - k_{-8}
(  z_{10} - z_{13} ) + k_9 ( z_6 - z_{13} ) E_4
- k_{-9} z_{13} \notag \\
\label{ref:Trafoeqn9_3}
\dot{z}_{13} &=& k_1 ( z_{10} - z_{13} ) E_1 - k_{-1}
z_{13} + k_5 ( z_7 - z_{13} ) - k_{-5} z_{13} \\
& & + k_9 ( z_6 - z_{13} ) E_4 - k_{-9} z_{13}.\notag 
\end{eqnarray}
In these differential equations $z_0$ denotes the overall
concentration of the scaffold protein. The states $z_1$ to $z_4$ represent the 
levels of occupancy of the four distinct binding domains. The
remaining states describe the number of scaffold proteins with two or
three concurrently occupied binding domains ( $z_5$ corresponds to
concurrently occupied binding domains \{1,2\}, $z_6$ equals \{1,3\}, $z_7$
\{1,4\}, $z_{10}$ \{3,4\} and $z_{13}$ \{1,3,4\}). 

\subsection*{Linker for activation of T cells (LAT)}

Applying our method to the adaptor protein LAT (Linker for activation
of T cells), we derived two different reduced models (dependent of the
assumptions that are made). First, we assume that the binding residues
Y132, Y171, Y191 and Y226 are completely independent (see Figure 2). Hence, the
reduced model only includes six differential equations. The derivation
of these equations as well as the reactions and the mechanistic model
equations are provided as a Mathematica-File. The reduced model
equations are
\begin{eqnarray}
\label{eqn:TrafoLAT0_1}
\dot{z}_0 & = & 0 \\
\label{eqn:TrafoLAT1_1}
\dot{z}_1 & = &  k_1 ( z_0 - z_1 ) PLC  - k_{-1} z_1 
 \\
\label{eqn:TrafoLAT2_1}
\dot{z}_2 & = &  k_2 ( z_0 - z_2 - z_3 ) Grb2  - k_{-2} z_2 
 \\
\label{eqn:TrafoLAT3_1}
\dot{z}_3 & = &  k_5 ( z_0 - z_2-z_3  ) Gads  - k_{-5} z_3 
 \\
\label{eqn:TrafoLAT4_1}
\dot{z}_4 & = &  k_3 ( z_0 - z_4-z_5 ) Grb2  - k_{-3} z_4 
 \\
\label{eqn:TrafoLAT5_1}
\dot{z}_5 & = &  k_6 ( z_0 - z_4-z_5 ) Gads  - k_{-6} z_5 
 \\
\label{eqn:TrafoLAT6_1}
\dot{z}_6 & = &  k_4 ( z_0 - z_6 ) Grb2  - k_{-4} z_6. 
\end{eqnarray}
The state $z_0$ denotes the overall concentration of LAT molecules,
which is assumed to be constant. The state $z_1$ equals the level of
occupancy of Y132 with PLC$\gamma$1. $z_2$ and $z_3$ describe the levels of
occupancy of Y171 either with Grb2 or Gads. $z_4$ and $z_5$ are the
equivalent values for the binding domain Y191, and $z_6$ denotes the
level of occupancy of Y226 with Grb2. 

However, recent experimental results show that the binding domains
of LAT influence each other. In a second example we assume that
Y226 interacts with the two domains Y171 and Y191. The whole
calculation can be found in the provided Mathematica-File. In this
case the reduced model consists of ten ordinary differential
equations, namely
\begin{eqnarray}
\label{eqn:TrafoLAT1_2}
\dot{z}_1 & = &  k_1 ( z_0 - z_1 ) PLC  - k_{-1} z_1 
 \\
\label{eqn:TrafoLAT2_2}
\dot{z}_2 & = &  k_2 ( z_0 - z_2 - z_3 ) Grb2  - k_{-2} z_2 
 \\
\label{eqn:TrafoLAT3_2}
\dot{z}_3 & = &  k_5 ( z_0 - z_2-z_3-z_6+z_{14}+z_{17}  )
 Gads  - k_{-5} ( z_3 -z_{17} ) \\
 & & + k_{6} ( z_6 - z_{14} - z_{17} ) Gads - k_{-6} z_{17} \notag
 \\
\label{eqn:TrafoLAT4_2}
\dot{z}_4 & = &  k_3 ( z_0 - z_4-z_5 ) Grb2  - k_{-3} z_4 
 \\
\label{eqn:TrafoLAT5_2}
\dot{z}_5 & = &  k_7 ( z_0 - z_4-z_5-z_6+z_{18}+z_{19}  )
 Gads  - k_{-7} ( z_5 -z_{19} ) \\
 & & + k_{8} ( z_6 - z_{18} - z_{19} ) Gads - k_{-6} z_{19} \notag
 \\
\label{eqn:TrafoLAT6_2}
\dot{z}_6 & = &  k_4 ( z_0 - z_6 ) Grb2  - k_{-4} z_6\\
\label{eqn:TrafoLAT7_2}
\dot{z}_{14} & = & k_2 ( z_6 - z_{14}- z_{17} ) Grb2 - k_{-2}
z_{14} + k_4 ( z_2 - z_{14} ) Grb2 - k_{-4} z_{14} \\
\label{eqn:TrafoLAT8_2}
\dot{z}_{17} & =& k_4 ( z_3 - z_{17} ) Grb2 - k_{-4} z_{17}
+ k_6 ( z_6 - z_{14}-z_{17} ) Gads - k_{-6} z_{17} \\
\label{eqn:TrafoLAT9_2}
\dot{z}_{18} & = & k_3 ( z_6 - z_{18}- z_{19} ) Grb2 - k_{-3}
z_{18} + k_4 ( z_4 - z_{18} ) Grb2 - k_{-4} z_{18} \\
\label{eqn:TrafoLAT10_2}
\dot{z}_{19} & =& k_4 ( z_5 - z_{19} ) Grb2 - k_{-4} z_{19}
+ k_8 ( z_6 - z_{18}-z_{19} ) Gads - k_{-8} z_{19}. \\
\end{eqnarray}
Again the states $z_0$ to $z_6$ correspond to the same quantities as
described above. The state $z_{14}$ equals to all LAT molecules with
Grb2 being concurrently bound to the residues Y171 and Y226, $z_{17}$
describes the molecules with Gads being bound to Y171 and Grb2 bound
to Y226. The states $z_{18}$ and $z_{19}$ are equivalent quantities
describing the same binding motifs for Y191 and Y226. 

\section*{Authors' contribution}

HC conceived the original mathematical idea. HC, JSR and BNK developed
the systematic method. Model building and numerical analysis were
carried out by HC, JSR and TS. EDG initiated, supervised and
coordinated the project. All authors wrote the manuscript and approved
the final version.     


%%%%%%%%%%%%%%%%%%%%%%%%%%%
\section*{Acknowledgements}
  \ifthenelse{\boolean{publ}}{\small}{}
  Special thanks to Michael Ederer for numerous and fruitful
  discussions, to Rebecca Hemenway for carefully reading the manuscript and
  for linguistical corrections and to Jon Lindquist for carefully
  reading the LAT chapter. HC, JSR, TS and EDG
acknowledge support from the Deutsche Forschungsgemeinschaft (DFG), FOR521 and
SFB495, and Bundesministerium fuer Bildung
und Forschung (BMBF). BNK acknowledges support from
the National Institute of Health Grant GM59570.


  
%%%%%%%%%%%%%%%%%%%%%%
%% The Bibliography %%
%%
%% ---------------------------------
%% BioMedCentral bibtex .BST file will be used to
%% create a .BBL file which includes the BMC XML.
%% Note that the displayed Bibliography will not be 
%% exactly as specified in the online Instructions for Authors


{\ifthenelse{\boolean{publ}}{\footnotesize}{\small}
 \bibliographystyle{bmc_article}  % Style BST file
  \bibliography{complex} }     % Bibliography file (usually '*.bib' ) 

%%%%%%%%%%%

\ifthenelse{\boolean{publ}}{\end{multicols}}{}

%%%%%%%%%%%%%%%%%%%%%%
%% Table of Figures %%
%%
%% Do not use \listoffigures as most will included as separate files

\section*{Figures}
  \subsection*{Figure 1 - State space transformation}
    The idea of our method can be described more easily by considering a
mechanical example: In order to model the movement of a mass in space
one has to choose a certain coordinate system. However, if this
coordinate system is not adjusted to the problem (like shown on the
left site) the model equations will be more complicate than in a
transformed coordinate system.  


  \subsection*{Figure 2 - Domain interactions}
     We assume that binding domain one controls the other two domains like
indicated by the arrows. From this assumption the kinetic parameters
for the model follow immediately. As soon as binding domain one is
occupied, the affinities of the docking sites two and three will
change. Since binding domain one is independent of the other binding
sites, the on- and off-rate constants of this domain are also
independent.  

\subsection*{Figure 3 - Interaction motifs}
    Generic examples of scaffold proteins with 3 or 4 docking
  sites. (a) A scaffold protein with 3 distinct docking sites which
  do not interact. (b) Another pattern of domain interactions for the
  same scaffold protein. Here binding domain 1 controls the other two
  domains. (c) A scaffold protein with 4 docking sites and a more
  complex pattern of domain interactions. Each pattern of domain
  interactions can be translated into special kinetic properties (like
  exemplified in Figure 2).

\subsection*{Figure 4 - Dynamic simulations}
  Dynamic simulations of the example shown in Figure~3b using the
  parameter values presented in Table~5. Here we compare the levels of
  occupancy of the three protein domains. The left picture shows the
  level of occupancy of domain 1, the second picture shows the levels
  of occupancy of domain 2 and the right picture shows that of domain
  3. The results show that the
  reduced model we obtained by applying our method (model 3) accurately
  describes the real time course represented by a complete mechanistic
  model (model 1). The other model which follows from a number of
  reasonable simplifications which can also be found in literature
  provides completely different results. 

\subsection*{Figure 5 - Linker for activation of T-cells}
      The four distal tyrosine rests on LAT and the
    binding possibilities, according to~\cite{LAT1,LAT2}.


%%%%%%%%%%%%%%%%%%%%%
%% Table of Tables %%
%%
%% Use of \listoftables is discouraged.
%%
\section*{Tables}
  \subsection*{Table 1 - Reactions for scaffold with 3 binding sites}
    A complete mechanistic model of a scaffold protein with 3
  binding  domains (1,2,3), where each domain can bind one effector
  protein ($E_1$, $E_2$, $E_3$), has to consider the following 12
  reactions. The kinetic parameters for each reaction can be denoted
  with $k_{+i}$ for the association and $k_{-i}$ for the
  dissociation reaction. \\ 
\vspace*{0.5cm}
\begin{tabular}{|p{5cm} |p{5cm}| p{5cm}|}
\hline
Binding of $E_1$ & Binding of $E_2$ & Binding of $E_3$ \\
\hline
\begin{minipage}[t]{4.8cm}
{\scriptsize
\begin{subequations} 
\begin{alignat}{3}
\label{eqn:react1}
 & R[0,0,0] & + & E_1 & \leftrightharpoons & R[1,0,0] \\
\notag \\
\label{eqn:react2}
& R[0,1,0] & + & E_1 & \leftrightharpoons & R[1,1,0] \\
\notag \\
\label{eqn:react3}
&R[0,0,1] &+& E_1 &\leftrightharpoons & R[1,0,1] \\
\notag \\
\label{eqn:react4}
&R[0,1,1] &+& E_1& \leftrightharpoons & R[1,1,1]
\end{alignat}
\end{subequations}} 
\end{minipage} &
\begin{minipage}[t]{4.8cm}
{\scriptsize 
\begin{subequations} 
\begin{alignat}{5}
\label{eqn:react5}
&R[0,0,0]& + &E_2 &\leftrightharpoons & R[0,1,0] \\
\notag \\
\label{eqn:react6}
&R[0,0,1] &+& E_2 & \leftrightharpoons & R[0,1,1]\\
\notag \\
\label{eqn:react7}
& R[1,0,0] &+& E_2 & \leftrightharpoons & R[1,1,0]\\
\notag \\
\label{eqn:react8}
&R[1,0,1] &+& E_2 & \leftrightharpoons & R[1,1,1]
\end{alignat}
\end{subequations}}
\end{minipage} &
\begin{minipage}[t]{4.8cm}
{\scriptsize
\begin{subequations} 
\begin{alignat}{5}
\label{eqn:react9}
& R[0,0,0] &+& E_3 & \leftrightharpoons & R[0,0,1] \\
\notag \\
\label{eqn:react10}
&R[0,1,0] &+& E_3 & \leftrightharpoons & R[0,1,1] \\
\notag \\
\label{eqn:react11}
&R[1,0,0] &+& E_3 & \leftrightharpoons & R[1,0,1] \\
\notag \\
\label{eqn:react12}
&R[1,1,0] &+ & E_3 & \leftrightharpoons & R[1,1,1]
\end{alignat}
\end{subequations}}
\end{minipage} \\
\hline
\end{tabular}

  \subsection*{Table 2 - State Space Transformation for scaffold with three
    binding domains}
    Transformation for a scaffold protein with 3 binding
  domains. The transformation is hierarchically structured and
  introduces macroscopic quantities like the overall concentration of
  $R$ and the levels of occupancy of each domain ($z_0$ to $z_3$),
  mesoscopic quantities describing pairs of concurrently occupied
  domains ($z_4$ to $z_6$) and microscopic quantities corresponding to
  individual
  multiprotein species ($z_7$). 
\\ 
\vspace*{0.5cm}
  \begin{tabular}{|p{10cm}|}
\hline
\begin{minipage}{9cm}
{\scriptsize
\begin{subequations} 
\begin{eqnarray}
\label{eqn:z0}
z_0& =&
R[0,0,0]+R[1,0,0]+R[0,1,0]+R[0,0,1] \\
\notag \\
 & & +R[1,1,0]+R[1,0,1]+R[0,1,1]+R[1,1,1] \notag
\\ \notag \\
\label{eqn:z1}
z_1& =&  R[1,0,0]+R[1,1,0]+R[1,0,1]+R[1,1,1] \\ \notag \\
\label{eqn:z2}
z_2& =& R[0,1,0]+R[1,1,0]+R[0,1,1]+R[1,1,1]\\ \notag \\
\label{eqn:z3}
z_3 &=& R[0,0,1]+R[1,0,1]+R[0,1,1]+R[1,1,1]\\ \notag \\
\label{eqn:z4}
z_4 &=&  R[1,1,0]+R[1,1,1]\\ \notag \\
\label{eqn:z5}
z_5 &=& R[1,0,1]+R[1,1,1]\\ \notag \\
\label{eqn:z6}
z_6 &=& R[0,1,1]+R[1,1,1]\\ \notag \\
\label{eqn:z7}
z_7 &=& R[1,1,1].
\end{eqnarray}
\end{subequations}} 
\end{minipage}\\
\hline
\end{tabular}

\subsection*{Table 3 - Transformed equations for independent domains}
Transformed model equations for a scaffold protein with
  independent binding domains. The levels of occupancy ($z_1$ to
  $z_3$) do not depend on the states $z_4$ to $z_7$.
  \\ 
\vspace*{0.5cm}
\begin{tabular}{|p{11cm}|}
\hline
\begin{minipage}{10cm}
{\scriptsize
\begin{subequations} 
\begin{eqnarray}
\label{eqn:transformedeqn10}
\dot{z}_0 & = & 0 \\ \notag \\
\label{eqn:transformedeqn11}
\dot{z}_1 & = &  k_1 \left( z_0 - z_1 \right) E_1 -k_{-1} z_1 
 \\ \notag \\
\label{eqn:transformedeqn12}
\dot{z}_2& = & k_2 \left( z_0 - z_2 \right) E_2 -k_{-2} z_2 
  \\ \notag \\
\label{eqn:transformedeqn13}
\dot{z}_3 & = &  k_3 \left( z_0 - z_3 \right) E_3 -k_{-3} z_3 
 \\ \notag \\
\label{eqn:transformedeqn14}
\dot{z}_4 & = & k_1 \left( z_2 - z_4 \right) E_1 - k_{-1} z_4 + k_2
\left( z_1-z_4 \right) E_2 - k_{-2} z_4
\\ \notag \\
\label{eqn:transformedeqn15}
\dot{z}_5 & = &  k_1 \left( z_3 - z_5 \right) E_1 - k_{-1} z_5 + k_3
\left( z_1-z_5 \right) E_3 - k_{-3} z_5
\\ \notag \\ \label{eqn:transformedeqn16}
\dot{z}_6 & = &   k_2 \left( z_3 - z_6 \right) E_2 - k_{-2} z_6 + k_3
\left( z_2-z_6 \right) E_3 - k_{-3} z_6\\
\notag \\ \label{eqn:transformedeqn17}
\dot{z}_7 &=&  k_1 \left( z_6 - z_7 \right) E_1 - k_{-1} z_7 + k_2
\left( z_5-z_7 \right) E_2 - k_{-2} z_7  \\ \notag \\ & &+ k_3 \left( z_4 - z_7
\right) E_3 - k_{-3} z_7. \notag
\end{eqnarray}
\end{subequations}} 
\end{minipage}\\
\hline
\end{tabular}


\subsection*{Table 4 - Transformed ODEs for scaffold with on controlling domain}
Transformed model equations for a scaffold protein with one
  controlling domain. The levels of occupancy ($z_1$ to
  $z_3$) are only influenced by the states $z_4$ and $z_5$ but not by $z_6$
  and $z_7$. \\ 
\vspace*{0.5cm}
\begin{tabular}{|p{11cm}|}
\hline
\begin{minipage}{10cm}
{\scriptsize
\begin{subequations} 
\begin{eqnarray}
\label{eqn:transformedeqn20}
\dot{z}_0 & = & 0 \\ \notag \\
\label{eqn:transformedeqn21}
\dot{z}_1 & = & k_1 \left( z_0 - z_1 \right) E_1 -k_{-1} z_1
 \\ \notag \\
\label{eqn:transformedeqn22}
\dot{z}_2& = & 
k_2 \left( z_0 - z_1 - z_2 + z_4
 \right) E_2 - k_{-2} \left( z_2-z_4 \right) \\ \notag \\
& & + k_3 \left(z_1-z_4 \right) E_2 -k_{-3} z_4  \notag \\ \notag \\
\label{eqn:transformedeqn23}
\dot{z}_3 & = & 
k_4 \left( z_0 - z_1 - z_3 + z_5
 \right) E_3 - k_{-4} \left(z_3-z_5\right) \\ \notag \\
& &  + k_5 \left(z_1-z_5 \right) E_3 -k_{-5} z_5 \notag \\  \notag \\
\label{eqn:transformedeqn24}
\dot{z}_4 & = & k_1 E_1 \left( z_2 - z_4 \right) -k_{-1} z_4 + k_3
E_{2} \left( z_1 - z_4 \right)- k_{-3} z_4
\\ \notag \\
\label{eqn:transformedeqn25}
\dot{z}_5 & = & k_1 E_1 \left( z_3 - z_5 \right) - k_{-1} z_5 + k_5
E_3 \left( z_1 - z_5 \right)-k_{-5} z_5
\\ \notag \\ \label{eqn:transformedeqn26}
\dot{z}_6 & = & k_2 \left( z_3 -z_5-z_6+z_7\right) E_2 - k_{-2} \left(
  z_6 - z_7 \right) \\ \notag \\
& & + k_4 \left( z_2-z_4-z_6+z_7 \right) E_3 - k_{-4} \left( z_6 - z_7
\right) \notag \\ \notag \\
& & + k_3 \left( z_5-z_7 \right) E_2 + k_5 \left( z_4-z_7 \right) E_3
- \left( k_{-3} + k_{-5} \right) z_7 \notag \\ \notag \\
\label{eqn:transformedeqn27}
\dot{z}_7 &=& k_1 \left( z_6 - z_7 \right) E_1 - k_{-1} z_7 + k_3
\left(z_5-z_7\right)E_3 - k_{-3} z_7 \\ \notag \\
& & + k_5 \left(z_4 - z_7 \right) - k_{-5} z_7 \notag
\end{eqnarray}
\end{subequations}} 
\end{minipage}\\
\hline
\end{tabular}

\subsection*{Table 5 - Kinetic parameters for dynamic simulation}
\vspace*{0.5cm}
\begin{tabular}{|l|l|l|l|}
\hline
Affinity of domain & $k_{on} \quad \left[M^{-1}min^{-1} \right]$  &
$k_{off} \quad \left[ min^{-1} \right] $ & Equilibrium $K_d \quad
\left[ M^{-1} \right] $
\\ \hline
1 (always) & $k_1 = 3\cdot 10^5 $ & $k_{-1}=6$ & $ 5\cdot
  10^{4} $ \\ \hline
2 (domain 1 unoccupied) & $ k_2=1 $ & $k_{-2}=18 $ & $5.6
\cdot 10^{-2} $ \\ \hline
2 (domain 1 occupied) & $ k_3 = 5 \cdot 10^{7}
$ & $ k_{-3} = 24
$ & $ 2.1 \cdot 10^{6}$ \\ \hline
3 (domain 1 unoccupied) & $ k_4=1 $ & $k_{-4}=12$ & $8.3
\cdot 10^{-2} $ \\ \hline
3 (domain 1 occupied) & $ k_{5}=1\cdot 10^5 $ & $k_{-5}=60 $ & $1.7
\cdot 10^{3} $ \\ \hline
\end{tabular}


%%%%%%%%%%%%%%%%%%%%%%
%% Additional Files %%
%%
\section*{Additional Files}

Additional Files can be downloaded from
http://www.sysbio.de/projects/modred/BMC. All Files are
created with Mathematica Version 5.0. 

The five files provide all information about the discussed examples

\begin{itemize}

\item Generic example with three binding domains (no domain
  interactions)
\item Generic example with three binding domains (one controlling
  domain)
\item Dynamic simulations of three distinct models
\item Generic example with four binding domains 
\item LAT example (Linker for activation of T-Cells)

\end{itemize}

\end{bmcformat}
\end{document}
